# Supplementary material for: Identification of DREB Family Genes in Banana and Their Function under Drought and Cold Stress
Source: Plants (Basel). 2024 Jul 31;13(15):2119. doi: 10.3390/plants13152119 (PMC11314547; doi:10.3390/plants13152119)
Supplement: Supplementary file 1 [file plants-13-02119-s001.zip › Table S2.xlsx]

## Sheet: Sheet1
Table S2.MaDREBs genes physicochemical property analysis
Gene ID	Gene	CDS length(bp)	protein length(aa)	molecular Formula	MW(Da)	pI
Ma02_g10690.1	MaDREB1	675	224	C1072H1662N318O343S7	24717.3	5.59
Ma02_g10700.1	MaDREB2	531	176	C864H1297N253O258S4	19484.6	5.68
Ma02_g11000.1	MaDREB3	945	314	C1512H2318N426O482S12	34560.3	5.68
Ma02_g15280.1	MaDREB4	582	193	C902H1409N273O288S8	20942.2	5.56
Ma02_g15440.1	MaDREB5	642	213	C991H1537N279O320S7	22704.2	6.11
Ma02_g18960.1	MaDREB6	837	278	C1317H2055N375O413S10	30070.7	5.99
Ma02_g23860.1	MaDREB7	687	228	C1075H1695N315O350S9	24920.7	5.03
Ma02_g24380.1	MaDREB8	567	188	C929H1482N278O276S5	21122	7.93
Ma02_g25370.1	MaDREB9	543	180	C874H1304N252O271S5	19837.8	5.12
Ma03_g00210.1	MaDREB10	588	195	C917H1416N262O296S13	21263.7	5.38
Ma03_g04190.1	MaDREB11	1113	370	C1793H2759N517O554S11	40774.4	6.12
Ma03_g06050.1	MaDREB12	528	175	C844H1273N247O257S6	19184.2	5.26
Ma03_g10120.1	MaDREB13	951	316	C1514H2330N414O466S9	34076.2	6.45
Ma03_g12580.1	MaDREB14	801	266	C1236H1965N391O408S6	29022.9	9.24
Ma03_g13400.1	MaDREB15	555	184	C858H1378N272O271S7	20064.5	9.54
Ma03_g15930.1	MaDREB16	693	230	C1071H1654N300O342S12	24589.4	4.93
Ma03_g24180.1	MaDREB17	459	152	C724H1125N221O228S6	16765.6	5.64
Ma03_g32640.1	MaDREB18	711	236	C1181H1830N350O345S7	26676.1	8.45
Ma04_g02410.1	MaDREB19	447	148	C708H1106N204O233S10	16524.4	5.73
Ma04_g10210.1	MaDREB20	480	159	C790H1239N231O231S5	17829.2	5.65
Ma04_g21870.1	MaDREB21	768	255	C1153H1810N332O391S12	26963.8	5.05
Ma04_g23410.1	MaDREB22	1314	437	C2085H3236N606O651S19	47817.4	7.07
Ma04_g25600.1	MaDREB23	669	222	C1026H1600N306O338S9	23918.4	5.05
Ma04_g26090.1	MaDREB24	687	228	C1073H1662N306O341S10	24625.5	6.31
Ma04_g28870.1	MaDREB25	480	159	C775H1239N239O231S7	17825.2	9.67
Ma04_g33250.1	MaDREB26	714	237	C1104H1742N322O345S4	25174.2	9.32
Ma04_g33600.1	MaDREB27	699	232	C1075H1688N318O344S9	24859.7	5.2
Ma04_g34900.1	MaDREB28	1284	427	C2060H3161N587O642S15	46903.2	8.22
Ma04_g35800.1	MaDREB29	753	250	C1142H1779N331O378S11	26546.3	5.89
Ma04_g36880.1	MaDREB30	1206	401	C1915H2970N540O644S22	44567.2	4.6
Ma04_g37400.1	MaDREB31	795	264	C1259H1974N360O408S16	29194.7	5.79
Ma04_g37810.1	MaDREB32	693	230	C1074H1676N340O341S11	25159.9	6.41
Ma05_g05140.1	MaDREB33	576	191	C914H1376N264O277S4	20622.8	5.59
Ma05_g06640.1	MaDREB34	720	239	C1110H1737N317O354S7	25411.3	5.09
Ma05_g09560.1	MaDREB35	753	250	C1200H1932N368O362S10	27627.4	9.6
Ma05_g10640.1	MaDREB36	636	211	C996H1553N301O307S11	23008.8	5.84
Ma05_g12250.1	MaDREB37	1113	370	C1789H2772N516O555S10	40709.4	6.68
Ma05_g13850.1	MaDREB38	741	246	C1141H1811N331O353S12	26198.7	8.84
Ma05_g15660.1	MaDREB39	489	162	C778H1196N212O244S9	17711.9	4.89
Ma05_g25620.1	MaDREB40	567	188	C900H1424N288O270S6	20791.3	10.15
Ma05_g26220.1	MaDREB41	486	161	C782H1237N237O231S13	18071.7	6.79
Ma06_g07030.1	MaDREB42	627	208	C972H1554N294O313S10	22687.4	6.4
Ma06_g12110.1	MaDREB43	978	325	C1554H2411N443O494S12	35588.6	5.5
Ma06_g13330.1	MaDREB44	729	242	C1225H1859N349O354S9	27427.9	8.49
Ma06_g14370.1	MaDREB45	480	159	C790H1239N231O231S5	17829.2	5.65
Ma06_g15090.1	MaDREB46	684	227	C1107H1712N318O331S11	25124.4	5.69
Ma06_g16590.1	MaDREB47	708	235	C1099H1710N310O354S10	25250.1	4.8
Ma06_g24240.1	MaDREB48	585	194	C929H1486N294O286S6	21542.2	9.5
Ma06_g29230.1	MaDREB49	732	243	C1134H1751N323O366S10	26085.9	5.2
Ma06_g36000.1	MaDREB50	1236	411	C1976H3122N600O616S24	45909.6	7.52
Ma07_g05580.1	MaDREB51	474	157	C778H1245N235O231S4	17715.1	9.86
Ma07_g06140.1	MaDREB52	717	238	C1112H1695N317O358S12	25617.3	5.29
Ma07_g07160.1	MaDREB53	723	240	C1118H1753N325O356S8	25699.7	8.25
Ma07_g09450.1	MaDREB54	708	235	C1118H1742N324O348S7	25514.5	5.88
Ma07_g10110.1	MaDREB55	621	206	C965H1548N294O303S12	22501.4	8.49
Ma07_g11400.1	MaDREB56	675	224	C1069H1645N319O324S6	24342.1	5.47
Ma07_g13830.1	MaDREB57	723	240	C1129H1752N324O354S8	25784.8	5.33
Ma07_g16590.1	MaDREB58	708	235	C1099H1710N310O354S10	25250.1	4.8
Ma07_g18770.1	MaDREB59	609	202	C967H1472N276O304S9	22116.5	6.14
Ma07_g21350.1	MaDREB60	1128	375	C1796H2776N510O573S13	41097.7	6
Ma07_g22000.1	MaDREB61	555	184	C907H1430N266O272S9	20701.5	7.75
Ma07_g23660.1	MaDREB62	573	190	C855H1363N267O278S6	20023.2	8.88
Ma08_g19660.1	MaDREB63	498	165	C813H1274N240O244S6	18506.9	5.89
Ma08_g19840.1	MaDREB64	678	225	C1033H1641N325O340S12	24438.1	6.92
Ma08_g20270.1	MaDREB65	498	165	C771H1234N246O241S6	17998.1	9.75
Ma08_g21550.1	MaDREB66	723	240	C1129H1752N324O354S8	25784.8	5.33
Ma08_g24600.1	MaDREB67	567	188	C897H1398N248O279S11	20473.1	5.42
Ma08_g30020.1	MaDREB68	837	278	C1306H2089N395O411S16	30413.3	8.93
Ma08_g32000.1	MaDREB69	546	181	C862H1316N248O278S6	19793.8	4.88
Ma09_g04610.1	MaDREB70	894	297	C1408H2211N421O462S15	32909.5	4.8
Ma09_g05760.1	MaDREB71	735	244	C1146H1768N332O370S6	26309	5.25
Ma09_g08560.1	MaDREB72	753	250	C1170H1846N342O364S9	26816.1	7.87
Ma09_g11690.1	MaDREB73	558	185	C848H1371N267O269S6	19803.2	9.87
Ma09_g13290.1	MaDREB74	1107	368	C1754H2693N501O551S11	39967.4	6.09
Ma09_g13970.1	MaDREB75	585	194	C928H1485N271O297S10	21511.2	6.53
Ma09_g14540.1	MaDREB76	579	192	C928H1423N269O281S8	21100.6	5.43
Ma09_g18440.1	MaDREB77	774	257	C1218H1874N350O384S7	27788.8	6.96
Ma09_g30850.1	MaDREB78	600	199	C941H1510N284O288S10	21730.7	8.73
Ma10_g01720.1	MaDREB79	831	276	C1321H2012N396O427S14	30721.7	5.09
Ma10_g06740.1	MaDREB80	618	205	C974H1491N287O303S10	22389.9	5.18
Ma10_g09800.1	MaDREB81	489	162	C801H1227N241O238S4	18169.3	5.83
Ma10_g17930.1	MaDREB82	702	233	C1071H1674N302O353S8	24685.4	4.77
Ma10_g19460.1	MaDREB83	753	250	C1154H1807N351O371S12	26918.9	6.32
Ma10_g20860.1	MaDREB84	933	310	C1512H2376N448O447S10	34302.8	8.68
Ma10_g21470.1	MaDREB85	561	186	C874H1318N252O285S6	20108	4.6
Ma10_g23510.1	MaDREB86	648	215	C995H1562N288O316S12	22999.8	8.93
Ma10_g25440.1	MaDREB87	717	238	C1107H1747N315O361S8	25501.4	4.91
Ma10_g27980.1	MaDREB88	531	176	C875H1378N250O265S6	19832.4	6.32
Ma10_g28790.1	MaDREB89	642	213	C989H1522N266O319S12	22627.3	4.97
Ma10_g29480.1	MaDREB90	540	179	C886H1313N249O264S3	19772.9	5.21
Ma10_g30630.1	MaDREB91	618	205	C963H1545N291O302S10	22352.2	7.77
Ma10_g31280.1	MaDREB92	681	226	C1075H1651N301O334S6	24328.1	5.67
Ma10_g33710.1	MaDREB93	669	222	C1054H1611N293O332S12	24083.9	5.37
Ma10_g34090.1	MaDREB94	1203	400	C1903H2980N528O592S13	43144.6	8.16
Ma11_g03170.1	MaDREB95	627	208	C1002H1567N289O316S12	23102.9	4.92
Ma11_g03180.1	MaDREB96	672	223	C1046H1622N308O325S8	23968.7	5.62
Ma11_g10210.1	MaDREB97	582	193	C934H1487N271O286S9	21377.3	5.47
Ma11_g10410.1	MaDREB98	762	253	C1159H1838N332O368S15	26792.2	4.85
Ma11_g15780.1	MaDREB99	612	203	C954H1498N288O300S8	22058.6	6.92
Ma11_g15830.1	MaDREB100	687	228	C1080H1695N327O335S10	24940.9	9.12
Ma11_g20310.1	MaDREB101	774	257	C1225H1945N347O366S18	27967.1	6.98
Ma11_g20940.1	MaDREB102	627	208	C1002H1567N289O316S12	23102.9	4.92
Ma11_g24100.1	MaDREB103	954	317	C1499H2319N439O493S19	34987.7	5.16
