# Supplementary material for: Identification of DREB Family Genes in Banana and Their Function under Drought and Cold Stress
Source: Plants (Basel). 2024 Jul 31;13(15):2119. doi: 10.3390/plants13152119 (PMC11314547; doi:10.3390/plants13152119)
Supplement: Supplementary file 1 [file plants-13-02119-s001.zip › Table S3.xlsx]

## Sheet: Sheet1
Table S3. The transcriptome data of MaDREBs under the cold and drought stresses treatment
Name	Control	Drought	Cold
MaDREB1	-	-	-
MaDREB2	-	0.0598743	4.66314
MaDREB3	9.81678	1.54761	13.2721
MaDREB4	-	-	-
MaDREB5	0.0748702	0.148567	-
MaDREB6	2.92879	2.03219	1.30767
MaDREB7	-	-	0.104471
MaDREB8	-	-	0.284809
MaDREB9	0.0590137	0.0292756	0.198265
MaDREB10	-	-	1.15958
MaDREB11	40.9553	21.9096	6.7548
MaDREB12	-	-	19.0304
MaDREB13	2.96311	1.02216	2.71237
MaDREB14	1.2366	29.1492	68.8826
MaDREB15	466.549	617.19	248.486
MaDREB16	0.13872	0.137633	2.53739
MaDREB17	-	0.0346332	0.156366
MaDREB18	0.135209	0.156507	1.64035
MaDREB19	3.15426	0.24894	0.923239
MaDREB20	0.803982	0.341863	0.868207
MaDREB21	2.73296	0.558866	1.37843
MaDREB22	1.65831	5.48034	43.6284
MaDREB23	-	1.94847	1.71651
MaDREB24	-	-	-
MaDREB25	7.37689	14.87	57.38
MaDREB26	6.20212	8.2213	7.11253
MaDREB27	-	-	-
MaDREB28	2.14628	6.78454	12.3812
MaDREB29	10.341	5.55221	4.17001
MaDREB30	0.0664271	0.263626	0.133903
MaDREB31	0.221691	0.219953	0.406255
MaDREB32	0.0231201	0.183511	-
MaDREB33	0.361612	-	8.75342
MaDREB34	5.51876	0.684438	0.722702
MaDREB35	-	-	-
MaDREB36	5.68623	52.3032	41.4316
MaDREB37	1.34059	0.901023	1.04122
MaDREB38
MaDREB39	10.738	9.95292	7.46832
MaDREB40	-	-	-
MaDREB41	0.375648	0.356499	0.512133
MaDREB42	-	-	-
MaDREB43	37.3524	42.1147	217.847
MaDREB44	0.0920817	-	1.57259
MaDREB45	-	0.409707	0.400787
MaDREB46	-	-	-
MaDREB47	0.362084	0.404152	4.2323
MaDREB48	17.156	39.5492	13.8331
MaDREB49	-	-	0.0980489
MaDREB50	12.5597	5.72019	80.4963
MaDREB51	3.31261	14.7228	143.279
MaDREB52	5.01236	8.84521	6.02125
MaDREB53	0.0443215	0.0439741	-
MaDREB54	-	-	-
MaDREB55	0.14242	0.376809	11.9088
MaDREB56	0.740686	0.0386779	0.174627
MaDREB57	-	-	-
MaDREB58	0.0526181	0.18272	0.117852
MaDREB59	98.0508	121.254	120.033
MaDREB60	0.932134	1.77413	1.32051
MaDREB61	10.1222	10.5978	3.44454
MaDREB62	0.0178025	0.0706517	0.0797464
MaDREB63	1.35127	1.34068	0.43236
MaDREB64	-	0.409707	0.400787
MaDREB65	-	-	-
MaDREB66	0.740686	0.0386779	0.174627
MaDREB67	0.0282579	4.14938	0.75949
MaDREB68	-	0.0949619	1.17905
MaDREB69	-	-	0.361488
MaDREB70	1.23661	1.77815	10.8982
MaDREB71	0.283386	0.194653	3.73506
MaDREB72	-	-	-
MaDREB73	1.17726	0.569772	0.353714
MaDREB74	2.63418	2.45558	63.2136
MaDREB75	0.349068	0.484864	2.97094
MaDREB76	0.0830166	0.164732	5.02031
MaDREB77	-	-	-
MaDREB78	-	-	-
MaDREB79	0.694103	4.49544	35.9723
MaDREB80	0.0562183	0.195222	0.0314788
MaDREB81	0.0327653	0.130034	0.880635
MaDREB82	0.61247	0.0729203	0.274357
MaDREB83	-	-	5.67121
MaDREB84	1.12354	1.20365	1.17851
MaDREB85	-	0.0566725	0.735629
MaDREB86	0.420336	1.20206	0.96914
MaDREB87	0.740686	0.0386779	0.174627
MaDREB88	-	-	0.101373
MaDREB89	-	0.22285	0.19564
MaDREB90	1.66156	1.82517	31.7989
MaDREB91	-	-	-
MaDREB92	0.0941099	0.0700292	0.13174
MaDREB93	-	0.166332	0.0536411
MaDREB94	1.66156	1.82517	31.7989
MaDREB95	0.172282	0.122094	14.0567
MaDREB96	0.119213	0.118278	23.5501
MaDREB97	1.13265	1.02116	1.23665
MaDREB98	-	0.409707	0.400787
MaDREB99	-	0.0230125	-
MaDREB100	-	0.0462784	-
MaDREB101	-	-	-
MaDREB102	0.172282	0.122094	14.0567
MaDREB103	0.0236547	0.0362219	0.06549
