# Supplementary material for: Identification of DREB Family Genes in Banana and Their Function under Drought and Cold Stress
Source: Plants (Basel). 2024 Jul 31;13(15):2119. doi: 10.3390/plants13152119 (PMC11314547; doi:10.3390/plants13152119)
Supplement: Supplementary file 1 [file plants-13-02119-s001.zip › Table S4.xlsx]

## Sheet: Sheet1
Table S4. qRT-PCR primers for genes
Name	Forward primer	Reverse primer
EF1a	GGCCCAACTGGTCTGACTAC	TTGCGGGATCATCCTTGGAG
MaDREB14	AGAAGTTCCGGGAGACGC	TTGAGCAGGGCCGACCG
MaDREB22	CGCCTCAACTTCCCCGACGA	TTCTGATCTCCTTCCCCACGCC
MaDREB51	AACAAGCGGTCCAGGATC	AGCGTCGTCGACGGAGAC
